# Supplementary material for: Risk of Mortality Prediction Involving Time-Varying Covariates for Patients with Heart Failure Using Deep Learning
Source: Diagnostics (Basel). 2022 Nov 25;12(12):2947. doi: 10.3390/diagnostics12122947 (PMC9777280; doi:10.3390/diagnostics12122947)
Supplement: Supplementary file 1 [file diagnostics-12-02947-s001.zip]

Archive with 1 entries (1 files):
- diagnostics-2046493-supplementary.pdf
